# Supplementary material for: The Development and Validation of a Simple HPLC-UV Method for the Determination of Vancomycin Concentration in Human Plasma and Application in Critically Ill Patients
Source: Molecules. 2025 Feb 26;30(5):1062. doi: 10.3390/molecules30051062 (PMC11901705; doi:10.3390/molecules30051062)
Supplement: Supplementary file 1 [file molecules-30-01062-s001.zip]

Archive with 1 entries (1 files):
- molecules-3448355-supplementary.pdf
